# Supplementary material for: New Insight into the Gas Phase Reaction Dynamics in Pulsed Laser Deposition of Multi-Elemental Oxides
Source: Materials (Basel). 2022 Jul 12;15(14):4862. doi: 10.3390/ma15144862 (PMC9320868; doi:10.3390/ma15144862)
Supplement: Supplementary file 1 [file materials-15-04862-s001.zip]

Archive with 1 entries (1 files):
- materials-1696353-supplementary.pdf
